# Supplementary material for: Lung Cancer: Spectral and Numerical Differentiation among Benign and Malignant Pleural Effusions Based on the Surface-Enhanced Raman Spectroscopy
Source: Biomedicines. 2022 Apr 25;10(5):993. doi: 10.3390/biomedicines10050993 (PMC9138770; doi:10.3390/biomedicines10050993)
Supplement: Supplementary file 1 [file biomedicines-10-00993-s001.zip]

Archive with 1 entries (1 files):
- biomedicines-1663603-SM-xml.pdf
